# Supplementary material for: Enhanced Piezoelectric Fibered Extracellular Matrix to Promote Cardiomyocyte Maturation and Tissue Formation: A 3D Computational Model
Source: Biology (Basel). 2021 Feb 9;10(2):135. doi: 10.3390/biology10020135 (PMC7914718; doi:10.3390/biology10020135)
Supplement: Supplementary file 1 [file biology-10-00135-s001.zip]

Archive with 4 entries (4 files):
- Supplementary materials/SupplVid01.mp4
- Supplementary materials/SupplVid02.mp4
- Supplementary materials/Supplvid03.mp4
- Supplementary materials/SupplVid04.mp4
